# Supplementary material for: Macrophage network dynamics depend on haptokinesis for optimal local surveillance
Source: eLife. 2022 Mar 28;11:e75354. doi: 10.7554/eLife.75354 (PMC8963880; doi:10.7554/eLife.75354)
Supplement: Figure 1—figure supplement 2—source data 2. [file elife-75354-fig1-figsupp2-data2.zip]

Archive with 5 entries (4 files):
- Talin annotated.tif
- __MACOSX/
- __MACOSX/._Talin annotated.tif
- Actin annotated.tif
- __MACOSX/._Actin annotated.tif
